# Supplementary material for: Steroids and Fatty Acid Esters from Cyperus sexangularis Leaf and Their Antioxidant, Anti-Inflammatory and Anti-Elastase Properties
Source: Molecules. 2023 Apr 13;28(8):3434. doi: 10.3390/molecules28083434 (PMC10141076; doi:10.3390/molecules28083434)
Supplement: Supplementary file 1 [file molecules-28-03434-s001.zip]

Archive with 1 entries (1 files):
- molecules-2287851-supplementary.pdf
